# Supplementary material for: Caenorhabditis elegans behavioral genetics: where are the knobs?
Source: BMC Biol. 2010 Jun 8;8:69. doi: 10.1186/1741-7007-8-69 (PMC2882361; doi:10.1186/1741-7007-8-69)
Supplement: Additional file 1 — Demonstration. This additional file contains the demonstration pspace_v2.nbp, which allows these relationships to be explored interactively. This requires Mathematica Player, which can be downloaded from [42]. [file 1741-7007-8-69-S1.nbp]

(* Content-type: application/mathematica *)

(*** Wolfram Notebook File ***)
(* http://www.wolfram.com/nb *)

(* CreatedBy='Mathematica 7.0' *)

(*CacheID: 234*)
(* Internal cache information:
NotebookFileLineBreakTest
NotebookFileLineBreakTest
NotebookDataPosition[       145,          7]
NotebookDataLength[     41740,        888]
NotebookOptionsPosition[     25234,        588]
NotebookOutlinePosition[     41562,        881]
CellTagsIndexPosition[     41519,        878]
WindowFrame->Normal*)

(* Beginning of Notebook Content *)
Notebook[{

Cell[CellGroupData[{
Cell["Adaptive changes within phenotype space", "Section",
 CellChangeTimes->{{3.47524731490625*^9, 3.47524733575*^9}}],

Cell[CellGroupData[{

Cell[BoxData[
 RowBox[{"Manipulate", "[", "\[IndentingNewLine]", 
  RowBox[{
   RowBox[{"Module", "[", 
    RowBox[{
     RowBox[{"{", 
      RowBox[{
       RowBox[{"c", "=", 
        RowBox[{"{", 
         RowBox[{"2", ",", "2"}], "}"}]}], ",", 
       RowBox[{"r", "=", "1"}], ",", "v", ",", "p", ",", 
       RowBox[{"min", "=", "0"}], ",", 
       RowBox[{"max", "=", "4"}], ",", "bs", ",", "x", ",", "y", ",", 
       "\[Theta]s", ",", "pr", ",", "sma", ",", "sxa", ",", 
       RowBox[{"Rm", "=", 
        FractionBox[
         RowBox[{"(", GridBox[{
            {"1", 
             RowBox[{"-", "1"}]},
            {"1", "1"}
           }], ")"}], 
         SqrtBox["2"]]}], ",", "eleq", ",", "qF", ",", "inQ", ",", "colorF", 
       ",", "circleF", ",", 
       RowBox[{"textOff", "=", 
        RowBox[{"{", 
         RowBox[{
          RowBox[{"-", "0.1"}], ",", 
          RowBox[{"-", "0.1"}]}], "}"}]}], ",", "textLabel"}], "}"}], ",", 
     "\[IndentingNewLine]", 
     RowBox[{
      RowBox[{
       RowBox[{"textLabel", "[", 
        RowBox[{"t_", ",", "p_"}], "]"}], ":=", "\[IndentingNewLine]", 
       RowBox[{"Style", "[", 
        RowBox[{
         RowBox[{"Text", "[", 
          RowBox[{"t", ",", 
           RowBox[{"p", "-", "textOff"}]}], "]"}], ",", "Bold", ",", "Italic",
          ",", 
         RowBox[{"FontFamily", "\[Rule]", "\"\<Helvetica\>\""}]}], "]"}]}], 
      ";", "\[IndentingNewLine]", 
      RowBox[{"sma", "=", 
       FractionBox["r", 
        SqrtBox[
         RowBox[{"1", "+", "fl"}]]]}], ";", "\[IndentingNewLine]", 
      RowBox[{"sxa", "=", 
       RowBox[{"r", 
        SqrtBox[
         RowBox[{"1", "+", "fl"}]]}]}], ";", "\[IndentingNewLine]", 
      RowBox[{
       RowBox[{"v", "[", "\[CurlyPhi]_", "]"}], ":=", 
       RowBox[{"Rm", ".", 
        RowBox[{"{", 
         RowBox[{
          RowBox[{
           RowBox[{"-", "sxa"}], " ", 
           RowBox[{"Cos", "[", "\[CurlyPhi]", "]"}]}], ",", 
          RowBox[{
           RowBox[{"-", "sma"}], " ", 
           RowBox[{"Sin", "[", "\[CurlyPhi]", "]"}]}]}], "}"}]}]}], ";", 
      "\[IndentingNewLine]", 
      RowBox[{"p", "=", 
       RowBox[{"c", "+", 
        RowBox[{"v", "[", "loc", "]"}]}]}], ";", "\[IndentingNewLine]", 
      RowBox[{
       RowBox[{"qF", "[", 
        RowBox[{"{", 
         RowBox[{"x_", ",", "y_"}], "}"}], "]"}], ":=", 
       RowBox[{
        RowBox[{
         RowBox[{"#", ".", "#"}], "&"}], "[", 
        FractionBox[
         RowBox[{
          RowBox[{"Transpose", "[", "Rm", "]"}], ".", 
          RowBox[{"(", 
           RowBox[{
            RowBox[{"{", 
             RowBox[{"x", ",", "y"}], "}"}], "-", "c"}], ")"}]}], 
         RowBox[{"{", 
          RowBox[{"sxa", ",", "sma"}], "}"}]], "]"}]}], ";", 
      "\[IndentingNewLine]", 
      RowBox[{"eleq", "=", 
       RowBox[{
        RowBox[{"qF", "[", 
         RowBox[{"{", 
          RowBox[{"x", ",", "y"}], "}"}], "]"}], "\[Equal]", "1"}]}], ";", 
      "\[IndentingNewLine]", 
      RowBox[{"bs", "=", 
       RowBox[{"Cases", "[", 
        RowBox[{
         RowBox[{
          RowBox[{"N", "[", 
           RowBox[{"{", 
            RowBox[{"x", ",", "y"}], "}"}], "]"}], "/.", 
          RowBox[{"Solve", "[", 
           RowBox[{
            RowBox[{"{", 
             RowBox[{
              RowBox[{
               RowBox[{
                RowBox[{"(", 
                 RowBox[{
                  RowBox[{"{", 
                   RowBox[{"x", ",", "y"}], "}"}], "-", "p"}], ")"}], ".", 
                RowBox[{"(", 
                 RowBox[{
                  RowBox[{"{", 
                   RowBox[{"x", ",", "y"}], "}"}], "-", "p"}], ")"}]}], 
               "\[Equal]", 
               SuperscriptBox["l", "2"]}], ",", "eleq"}], "}"}], ",", 
            RowBox[{"{", 
             RowBox[{"x", ",", "y"}], "}"}]}], "]"}]}], ",", 
         RowBox[{"{", 
          RowBox[{"_Real", ",", "_Real"}], "}"}]}], "]"}]}], ";", 
      "\[IndentingNewLine]", 
      RowBox[{"\[Theta]s", "=", 
       RowBox[{"Sort", "[", 
        RowBox[{
         RowBox[{
          RowBox[{"ArcTan", "@@", 
           RowBox[{"(", 
            RowBox[{"#", "-", "p"}], ")"}]}], "&"}], "/@", "bs"}], "]"}]}], 
      ";", "\[IndentingNewLine]", 
      RowBox[{"If", "[", 
       RowBox[{
        RowBox[{"\[Theta]s", "=!=", 
         RowBox[{"{", "}"}]}], ",", 
        RowBox[{"AppendTo", "[", 
         RowBox[{"\[Theta]s", ",", 
          RowBox[{
           RowBox[{
           "\[Theta]s", "\[LeftDoubleBracket]", "1", 
            "\[RightDoubleBracket]"}], "+", 
           RowBox[{"2", "\[Pi]"}]}]}], "]"}]}], "]"}], ";", 
      "\[IndentingNewLine]", 
      RowBox[{"\[Theta]s", "=", 
       RowBox[{"Partition", "[", 
        RowBox[{"\[Theta]s", ",", "2", ",", "1"}], "]"}]}], ";", 
      "\[IndentingNewLine]", 
      RowBox[{
       RowBox[{"inQ", "[", 
        RowBox[{"{", 
         RowBox[{"s_", ",", "e_"}], "}"}], "]"}], ":=", 
       RowBox[{"Module", "[", 
        RowBox[{
         RowBox[{"{", 
          RowBox[{
           RowBox[{"a", "=", 
            FractionBox[
             RowBox[{"s", "+", "e"}], "2"]}], ",", "d2"}], "}"}], ",", 
         "\[IndentingNewLine]", 
         RowBox[{
          RowBox[{"qF", "[", 
           RowBox[{"p", "+", 
            RowBox[{"{", 
             RowBox[{
              RowBox[{"l", " ", 
               RowBox[{"Cos", "[", "a", "]"}]}], ",", 
              RowBox[{"l", " ", 
               RowBox[{"Sin", "[", "a", "]"}]}]}], "}"}]}], "]"}], "<", 
          "1"}]}], "\[IndentingNewLine]", "]"}]}], ";", "\[IndentingNewLine]", 
      RowBox[{"pr", "=", 
       RowBox[{"Total", "[", 
        RowBox[{
         RowBox[{
          RowBox[{"N", "[", 
           FractionBox[
            RowBox[{
             RowBox[{
             "#", "\[LeftDoubleBracket]", "2", "\[RightDoubleBracket]"}], "-", 
             RowBox[{
             "#", "\[LeftDoubleBracket]", "1", "\[RightDoubleBracket]"}]}], 
            RowBox[{"2", "\[Pi]"}]], "]"}], "&"}], "/@", 
         RowBox[{"Select", "[", 
          RowBox[{"\[Theta]s", ",", "inQ"}], "]"}]}], "]"}]}], ";", 
      RowBox[{
       RowBox[{"colorF", "[", "se_", "]"}], ":=", 
       RowBox[{"If", "[", 
        RowBox[{
         RowBox[{"inQ", "[", "se", "]"}], ",", 
         RowBox[{"{", 
          RowBox[{
           RowBox[{"Opacity", "[", "0.1", "]"}], ",", 
           RowBox[{"Darker", "[", "Red", "]"}], ",", 
           RowBox[{"EdgeForm", "[", 
            RowBox[{"{", 
             RowBox[{
              RowBox[{"Opacity", "[", "1", "]"}], ",", 
              RowBox[{"Darker", "[", "Red", "]"}]}], "}"}], "]"}]}], "}"}], 
         ",", 
         RowBox[{"{", 
          RowBox[{
           RowBox[{"Opacity", "[", "0", "]"}], ",", 
           RowBox[{"EdgeForm", "[", 
            RowBox[{"Opacity", "[", "0", "]"}], "]"}]}], "}"}]}], "]"}]}], 
      ";", "\[IndentingNewLine]", 
      RowBox[{
       RowBox[{"circleF", "[", "se_", "]"}], ":=", "\[IndentingNewLine]", 
       RowBox[{"{", 
        RowBox[{
         RowBox[{"colorF", "[", "se", "]"}], ",", 
         RowBox[{"Disk", "[", 
          RowBox[{"p", ",", "l", ",", "se"}], "]"}]}], "}"}]}], ";", 
      "\[IndentingNewLine]", 
      RowBox[{"Labeled", "[", "\[IndentingNewLine]", 
       RowBox[{
        RowBox[{"Show", "[", "\[IndentingNewLine]", 
         RowBox[{"Graphics", "[", 
          RowBox[{
           RowBox[{"Flatten", "[", 
            RowBox[{"{", "\[IndentingNewLine]", 
             RowBox[{
              RowBox[{"Rotate", "[", 
               RowBox[{
                RowBox[{"Circle", "[", 
                 RowBox[{"c", ",", 
                  RowBox[{"{", 
                   RowBox[{"sxa", ",", "sma"}], "}"}]}], "]"}], ",", 
                FractionBox["\[Pi]", "4"]}], "]"}], ",", 
              "\[IndentingNewLine]", 
              RowBox[{"PointSize", "[", "Large", "]"}], ",", 
              RowBox[{"Point", "[", "c", "]"}], ",", 
              RowBox[{"textLabel", "[", 
               RowBox[{"\"\<O\>\"", ",", "c"}], "]"}], ",", 
              "\[IndentingNewLine]", 
              RowBox[{"PointSize", "[", "Large", "]"}], ",", 
              "\[IndentingNewLine]", 
              RowBox[{"Darker", "[", "Red", "]"}], ",", 
              RowBox[{"Point", "[", "bs", "]"}], ",", "\[IndentingNewLine]", 
              RowBox[{
               RowBox[{
                RowBox[{"Line", "[", 
                 RowBox[{"{", 
                  RowBox[{"#", ",", "p"}], "}"}], "]"}], "&"}], "/@", "bs"}], 
              ",", "\[IndentingNewLine]", 
              RowBox[{"Darker", "[", "Green", "]"}], ",", 
              RowBox[{"Point", "[", "p", "]"}], ",", 
              RowBox[{"textLabel", "[", 
               RowBox[{"\"\<P\>\"", ",", "p"}], "]"}], ",", 
              "\[IndentingNewLine]", 
              RowBox[{"circleF", "/@", "\[Theta]s"}]}], "\[IndentingNewLine]",
              "}"}], "]"}], ",", 
           RowBox[{"Frame", "\[Rule]", "True"}], ",", 
           RowBox[{"PlotRange", "\[Rule]", 
            RowBox[{"{", 
             RowBox[{
              RowBox[{"{", 
               RowBox[{"min", ",", "max"}], "}"}], ",", 
              RowBox[{"{", 
               RowBox[{"min", ",", "max"}], "}"}]}], "}"}]}], ",", 
           RowBox[{"FrameTicks", "\[Rule]", "False"}], ",", 
           RowBox[{"FrameLabel", "\[Rule]", 
            RowBox[{"{", 
             RowBox[{
             "\"\<feeding rate\>\"", ",", "\"\<digestive enzymes\>\""}], 
             "}"}]}]}], "]"}], 
         RowBox[{"(*", 
          RowBox[{",", "\[IndentingNewLine]", 
           RowBox[{"ParametricPlot", "[", 
            RowBox[{
             RowBox[{"c", "+", 
              RowBox[{"v", "[", "\[CurlyPhi]", "]"}]}], ",", 
             RowBox[{"{", 
              RowBox[{"\[CurlyPhi]", ",", 
               RowBox[{"-", "\[Pi]"}], ",", "\[Pi]"}], "}"}]}], "]"}]}], 
          "*)"}], "\[IndentingNewLine]", "]"}], ",", "\[IndentingNewLine]", 
        RowBox[{"\"\<P = \>\"", "<>", 
         RowBox[{"ToString", "[", "pr", "]"}]}], ",", "Top"}], "]"}]}]}], 
    "\[IndentingNewLine]", "]"}], ",", "\[IndentingNewLine]", 
   RowBox[{"{", 
    RowBox[{
     RowBox[{"{", 
      RowBox[{"l", ",", "0.1", ",", "\"\<size of change\>\""}], "}"}], ",", 
     "0.001", ",", "2.5", ",", 
     RowBox[{"Appearance", "\[Rule]", "\"\<Labeled\>\""}]}], "}"}], ",", 
   "\[IndentingNewLine]", 
   RowBox[{"{", 
    RowBox[{
     RowBox[{"{", 
      RowBox[{"loc", ",", "0", ",", "\"\<location\>\""}], "}"}], ",", 
     RowBox[{"-", "\[Pi]"}], ",", "\[Pi]", ",", 
     RowBox[{"Appearance", "\[Rule]", "\"\<Labeled\>\""}]}], "}"}], ",", 
   "\[IndentingNewLine]", 
   RowBox[{"{", 
    RowBox[{
     RowBox[{"{", 
      RowBox[{"fl", ",", "0", ",", "\"\<flattening\>\""}], "}"}], ",", "0", 
     ",", "3", ",", 
     RowBox[{"Appearance", "->", "\"\<Labeled\>\""}]}], "}"}], ",", 
   "\[IndentingNewLine]", 
   RowBox[{"ControlPlacement", "\[Rule]", "Top"}]}], "\[IndentingNewLine]", 
  "]"}]], "Input",
 CellChangeTimes->{{3.475001926046875*^9, 3.47500214475*^9}, {
   3.47500227290625*^9, 3.4750022784375*^9}, {3.475002671359375*^9, 
   3.47500296796875*^9}, {3.475003034421875*^9, 3.4750035163125*^9}, {
   3.475003609953125*^9, 3.475003780359375*^9}, {3.475003835421875*^9, 
   3.475003863703125*^9}, {3.4750039120625*^9, 3.47500393415625*^9}, {
   3.475004021734375*^9, 3.475004117125*^9}, {3.4750041503125*^9, 
   3.47500424634375*^9}, {3.47500428278125*^9, 3.475004355921875*^9}, {
   3.47500439021875*^9, 3.475004481921875*^9}, {3.475004514296875*^9, 
   3.47500465990625*^9}, {3.475004798515625*^9, 3.47500490228125*^9}, {
   3.475071571375*^9, 3.47507158559375*^9}, {3.475071656046875*^9, 
   3.475071829125*^9}, {3.47507186559375*^9, 3.475071948953125*^9}, {
   3.475071982453125*^9, 3.475072125109375*^9}, {3.475072156265625*^9, 
   3.4750721700625*^9}, {3.475072205140625*^9, 3.4750722576875*^9}, {
   3.47507229003125*^9, 3.47507237490625*^9}, {3.47507246921875*^9, 
   3.47507251496875*^9}, {3.475072547*^9, 3.475072554515625*^9}, {
   3.475073019046875*^9, 3.47507311046875*^9}, {3.47507315384375*^9, 
   3.47507318740625*^9}, {3.47507328009375*^9, 3.475073281640625*^9}, {
   3.47507369946875*^9, 3.47507370078125*^9}, {3.475073996984375*^9, 
   3.475073997078125*^9}, {3.4750740704375*^9, 3.47507407084375*^9}, 
   3.47507434196875*^9, {3.475074816484375*^9, 3.475075183390625*^9}, {
   3.475075215453125*^9, 3.47507539734375*^9}, {3.475075464640625*^9, 
   3.475075567703125*^9}, {3.47507560528125*^9, 3.475075692640625*^9}, {
   3.47507572640625*^9, 3.475075847546875*^9}, {3.47507588165625*^9, 
   3.47507606371875*^9}, {3.475076104296875*^9, 3.475076133484375*^9}, {
   3.47507616359375*^9, 3.475076170375*^9}, {3.47507621709375*^9, 
   3.475076354171875*^9}, {3.475076385625*^9, 3.4750764670625*^9}, {
   3.475076514875*^9, 3.475076529515625*^9}, {3.475076576578125*^9, 
   3.47507658971875*^9}, {3.475076703375*^9, 3.475076719078125*^9}, {
   3.4750767990625*^9, 3.475076836609375*^9}, {3.475076939328125*^9, 
   3.475076946703125*^9}, {3.47507718115625*^9, 3.475077184390625*^9}, {
   3.475077506078125*^9, 3.475077506640625*^9}, {3.475077565671875*^9, 
   3.475077688328125*^9}, {3.47508565503125*^9, 3.475085958078125*^9}, {
   3.475089730609375*^9, 3.47508973490625*^9}, {3.47515846946875*^9, 
   3.475158471359375*^9}, {3.475246813328125*^9, 3.4752468344375*^9}, {
   3.47525936525*^9, 3.4752593806875*^9}, {3.476285838640625*^9, 
   3.4762858398125*^9}}],

Cell[BoxData[
 TagBox[
  StyleBox[
   DynamicModuleBox[{$CellContext`fl$$ = 0, $CellContext`l$$ = 
    0.1, $CellContext`loc$$ = 0.15079644737231002`, Typeset`show$$ = True, 
    Typeset`bookmarkList$$ = {}, Typeset`bookmarkMode$$ = "Menu", 
    Typeset`animator$$, Typeset`animvar$$ = 1, Typeset`name$$ = 
    "\"untitled\"", Typeset`specs$$ = {{{
       Hold[$CellContext`l$$], 0.1, "size of change"}, 0.001, 2.5}, {{
       Hold[$CellContext`loc$$], 0, "location"}, -Pi, Pi}, {{
       Hold[$CellContext`fl$$], 0, "flattening"}, 0, 3}}, Typeset`size$$ = {
    360., {178., 197.}}, Typeset`update$$ = 0, Typeset`initDone$$, 
    Typeset`skipInitDone$$ = True, $CellContext`l$653$$ = 
    0, $CellContext`loc$654$$ = 0, $CellContext`fl$655$$ = 0}, 
    DynamicBox[Manipulate`ManipulateBoxes[
     1, StandardForm, 
      "Variables" :> {$CellContext`fl$$ = 0, $CellContext`l$$ = 
        0.1, $CellContext`loc$$ = 0}, "ControllerVariables" :> {
        Hold[$CellContext`l$$, $CellContext`l$653$$, 0], 
        Hold[$CellContext`loc$$, $CellContext`loc$654$$, 0], 
        Hold[$CellContext`fl$$, $CellContext`fl$655$$, 0]}, 
      "OtherVariables" :> {
       Typeset`show$$, Typeset`bookmarkList$$, Typeset`bookmarkMode$$, 
        Typeset`animator$$, Typeset`animvar$$, Typeset`name$$, 
        Typeset`specs$$, Typeset`size$$, Typeset`update$$, Typeset`initDone$$,
         Typeset`skipInitDone$$}, "Body" :> 
      Module[{$CellContext`c$ = {2, 2}, $CellContext`r$ = 
         1, $CellContext`v$, $CellContext`p$, $CellContext`min$ = 
         0, $CellContext`max$ = 
         4, $CellContext`bs$, $CellContext`x$, $CellContext`y$, $CellContext`\
\[Theta]s$, $CellContext`pr$, $CellContext`sma$, $CellContext`sxa$, \
$CellContext`Rm$ = {{1, -1}, {1, 1}}/2^
          Rational[
           1, 2], $CellContext`eleq$, $CellContext`qF$, $CellContext`inQ$, \
$CellContext`colorF$, $CellContext`circleF$, $CellContext`textOff$ = {-0.1, \
-0.1}, $CellContext`textLabel$}, $CellContext`textLabel$[
           Pattern[$CellContext`t$, 
            Blank[]], 
           Pattern[$CellContext`p$, 
            Blank[]]] := Style[
           Text[$CellContext`t$, $CellContext`p$ - $CellContext`textOff$], 
           Bold, Italic, FontFamily -> 
           "Helvetica"]; $CellContext`sma$ = $CellContext`r$/(
           1 + $CellContext`fl$$)^
          Rational[
           1, 2]; $CellContext`sxa$ = $CellContext`r$ (1 + $CellContext`fl$$)^
           Rational[1, 2]; $CellContext`v$[
           Pattern[$CellContext`\[CurlyPhi]$, 
            Blank[]]] := 
         Dot[$CellContext`Rm$, {(-$CellContext`sxa$) 
            Cos[$CellContext`\[CurlyPhi]$], (-$CellContext`sma$) 
            Sin[$CellContext`\[CurlyPhi]$]}]; $CellContext`p$ = \
$CellContext`c$ + $CellContext`v$[$CellContext`loc$$]; $CellContext`qF$[{
            Pattern[$CellContext`x$, 
             Blank[]], 
            Pattern[$CellContext`y$, 
             Blank[]]}] := (Dot[#, #]& )[Dot[
             
             Transpose[$CellContext`Rm$], {$CellContext`x$, $CellContext`y$} - \
$CellContext`c$]/{$CellContext`sxa$, $CellContext`sma$}]; $CellContext`eleq$ = \
$CellContext`qF$[{$CellContext`x$, $CellContext`y$}] == 1; $CellContext`bs$ = 
         Cases[
           ReplaceAll[
            N[{$CellContext`x$, $CellContext`y$}], 
            
            Solve[{Dot[{$CellContext`x$, $CellContext`y$} - $CellContext`p$, \
{$CellContext`x$, $CellContext`y$} - $CellContext`p$] == $CellContext`l$$^2, \
$CellContext`eleq$}, {$CellContext`x$, $CellContext`y$}]], {
            Blank[Real], 
            Blank[Real]}]; $CellContext`\[Theta]s$ = Sort[
           Map[Apply[ArcTan, # - $CellContext`p$]& , $CellContext`bs$]]; 
        If[$CellContext`\[Theta]s$ =!= {}, 
          
          AppendTo[$CellContext`\[Theta]s$, Part[$CellContext`\[Theta]s$, 1] + 
           2 Pi]]; $CellContext`\[Theta]s$ = 
         Partition[$CellContext`\[Theta]s$, 2, 1]; $CellContext`inQ$[{
            Pattern[$CellContext`s$, 
             Blank[]], 
            Pattern[$CellContext`e$, 
             Blank[]]}] := 
         Module[{$CellContext`a$ = ($CellContext`s$ + $CellContext`e$)/
             2, $CellContext`d2$}, $CellContext`qF$[$CellContext`p$ + \
{$CellContext`l$$ Cos[$CellContext`a$], $CellContext`l$$ 
               Sin[$CellContext`a$]}] < 1]; $CellContext`pr$ = Total[
           Map[N[(Part[#, 2] - Part[#, 1])/(2 Pi)]& , 
            
            Select[$CellContext`\[Theta]s$, $CellContext`inQ$]]]; \
$CellContext`colorF$[
           Pattern[$CellContext`se$, 
            Blank[]]] := If[
           $CellContext`inQ$[$CellContext`se$], {
            Opacity[0.1], 
            Darker[Red], 
            EdgeForm[{
              Opacity[1], 
              Darker[Red]}]}, {
            Opacity[0], 
            EdgeForm[
             Opacity[0]]}]; $CellContext`circleF$[
           Pattern[$CellContext`se$, 
            Blank[]]] := {
           $CellContext`colorF$[$CellContext`se$], 
           Disk[$CellContext`p$, $CellContext`l$$, $CellContext`se$]}; Labeled[
          Show[
           Graphics[
            Flatten[{
              Rotate[
               
               Circle[$CellContext`c$, {$CellContext`sxa$, \
$CellContext`sma$}], Pi/4], 
              PointSize[Large], 
              Point[$CellContext`c$], 
              $CellContext`textLabel$["O", $CellContext`c$], 
              PointSize[Large], 
              Darker[Red], 
              Point[$CellContext`bs$], 
              Map[Line[{#, $CellContext`p$}]& , $CellContext`bs$], 
              Darker[Green], 
              Point[$CellContext`p$], 
              $CellContext`textLabel$["P", $CellContext`p$], 
              Map[$CellContext`circleF$, $CellContext`\[Theta]s$]}], Frame -> 
            True, PlotRange -> {{$CellContext`min$, $CellContext`max$}, \
{$CellContext`min$, $CellContext`max$}}, FrameTicks -> False, 
            FrameLabel -> {"feeding rate", "digestive enzymes"}]], 
          StringJoin["P = ", 
           ToString[$CellContext`pr$]], Top]], 
      "Specifications" :> {{{$CellContext`l$$, 0.1, "size of change"}, 0.001, 
         2.5, Appearance -> 
         "Labeled"}, {{$CellContext`loc$$, 0, "location"}, -Pi, Pi, 
         Appearance -> "Labeled"}, {{$CellContext`fl$$, 0, "flattening"}, 0, 
         3, Appearance -> "Labeled"}}, "Options" :> {ControlPlacement -> Top},
       "DefaultOptions" :> {}],
     ImageSizeCache->{407., {257., 262.}},
     SingleEvaluation->True],
    Deinitialization:>None,
    DynamicModuleValues:>{},
    SynchronousInitialization->True,
    UnsavedVariables:>{Typeset`initDone$$},
    UntrackedVariables:>{Typeset`size$$}], "Manipulate",
   Deployed->True,
   StripOnInput->False],
  Manipulate`InterpretManipulate[1]]], "Output",
 CellChangeTimes->{
  3.475003780734375*^9, {3.47500384340625*^9, 3.47500386428125*^9}, 
   3.47500406546875*^9, {3.47500432478125*^9, 3.475004356390625*^9}, 
   3.4750044315625*^9, {3.475004468359375*^9, 3.47500448234375*^9}, {
   3.475004532703125*^9, 3.475004592984375*^9}, 3.47500466059375*^9, 
   3.47500490334375*^9, 3.4750560314375*^9, {3.475063153484375*^9, 
   3.475063188671875*^9}, 3.47506322425*^9, 3.475066853953125*^9, 
   3.475071692546875*^9, {3.475071895203125*^9, 3.475071949640625*^9}, 
   3.475072005609375*^9, {3.475072102671875*^9, 3.47507212546875*^9}, {
   3.475072248703125*^9, 3.475072258203125*^9}, 3.47507234765625*^9, 
   3.475072382984375*^9, {3.475072498890625*^9, 3.47507251546875*^9}, 
   3.475073050328125*^9, 3.475073081171875*^9, 3.475073112765625*^9, {
   3.475073158734375*^9, 3.475073188671875*^9}, 3.475073220171875*^9, 
   3.47507370240625*^9, 3.47507399771875*^9, 3.475074072359375*^9, 
   3.475074346890625*^9, 3.475075332546875*^9, 3.47507539796875*^9, 
   3.475075568859375*^9, 3.4750758541875*^9, 3.4750760339375*^9, 
   3.475076066265625*^9, 3.47507613421875*^9, 3.475076171515625*^9, 
   3.475076354890625*^9, 3.475076393765625*^9, {3.475076425984375*^9, 
   3.47507643753125*^9}, 3.47507653028125*^9, 3.47507659175*^9, 
   3.475076720640625*^9, {3.475076808328125*^9, 3.47507683796875*^9}, 
   3.47507694721875*^9, {3.475077185453125*^9, 3.47507721346875*^9}, 
   3.475077295015625*^9, 3.4750775113125*^9, {3.475077617890625*^9, 
   3.475077644453125*^9}, {3.475077689484375*^9, 3.4750777109375*^9}, 
   3.47507775140625*^9, {3.47508558084375*^9, 3.4750855985*^9}, {
   3.475085711671875*^9, 3.475085735109375*^9}, 3.475085773234375*^9, 
   3.475085874328125*^9, 3.47508591940625*^9, 3.4750859585625*^9, 
   3.47508973565625*^9, {3.475158444453125*^9, 3.47515847221875*^9}, {
   3.47515852571875*^9, 3.475158549453125*^9}, {3.4752467869375*^9, 
   3.4752468351875*^9}, 3.4752593826875*^9, 3.47628584175*^9}]
}, {2}]],

Cell[TextData[{
 "This demonstration shows a hypothetical phenotype space for feeding rate \
and expression of digestive enzymes. Point ",
 Cell[BoxData[
  FormBox["O", TraditionalForm]],
  FormatType->"TraditionalForm"],
 " is the optimal phenotype, and ",
 Cell[BoxData[
  FormBox["P", TraditionalForm]],
  FormatType->"TraditionalForm"],
 " is the animal's current phenotype. With the initial settings (flattening = \
0), the distance from ",
 Cell[BoxData[
  FormBox["P", TraditionalForm]],
  FormatType->"TraditionalForm"],
 " to ",
 Cell[BoxData[
  FormBox["O", TraditionalForm]],
  FormatType->"TraditionalForm"],
 " is 1 in arbitrary units. "
}], "Text",
 CellChangeTimes->{{3.475247384359375*^9, 3.475247571890625*^9}, {
  3.475247814859375*^9, 3.47524782021875*^9}}],

Cell[TextData[{
 "Now suppose that a mutation changes the phenotype. This can be thought of \
as a step from ",
 Cell[BoxData[
  FormBox["P", TraditionalForm]],
  FormatType->"TraditionalForm"],
 " to some other point. If the new point is closer to ",
 Cell[BoxData[
  FormBox["O", TraditionalForm]],
  FormatType->"TraditionalForm"],
 " than ",
 Cell[BoxData[
  FormBox["P", TraditionalForm]],
  FormatType->"TraditionalForm"],
 " was, i.e., if it is within the black circle, then it is adaptive. The set \
of points adaptive points for a step of a given size is shown by the red arc. \
For very small steps the probability of an adaptive step is close to 50%. \
This probability decreases as step size increases, until it becomes 0 for \
steps of size 2 or greater. "
}], "Text",
 CellChangeTimes->{{3.475247578796875*^9, 3.47524779190625*^9}}],

Cell["\<\
The initial settings assume no interaction between feeding rate and digestive \
enzyme expression. In reality, correlated changes are more likely to be \
adaptive than changes in which one increases while the other decreases. This \
can be simulated by using the flattening slider to flatten the circle into an \
ellipse. It is still the case that small changes are more likely than big \
changes to be adaptive. However, much larger adaptive changes are now \
possible, if they are along the axis of the ellipse. \
\>", "Text",
 CellChangeTimes->{{3.475247849109375*^9, 3.475248113578125*^9}, {
  3.475248177671875*^9, 3.475248177734375*^9}}]
}, Open  ]]
},
WindowSize->{615, 750},
WindowMargins->{{228, Automatic}, {Automatic, 15}},
DockedCells->FEPrivate`If[
  FEPrivate`SameQ[FEPrivate`$ProductIDName, "MathematicaPlayer"], 
  FEPrivate`Join[{
    Cell[
     BoxData[
      GraphicsBox[
       RasterBox[CompressedData["
1:eJztXXlYU9e27/fe++Pe9757be9tax1AkUGQAMokiLMWB9Q60Dreaq2tA1Zb
LaJ1wjrVjg44KyKCAzIj8zwFSBjCkDCEBAjIKELRKhqSvJ3ssNmckxNGxX7d
v+/od7LPPmuvtWJ+a++19jnqbdy5fON/v/XWWybgz//811tvKc9FA4RQmDVv
AVdnbMpy5+KEBNgm7kT6t3uleuMbxxrVsqbI7T6WTVsrn7paNvPTRs87VUUC
cNREx7e67HlpOVNhYt0x3qJ11LiaS1cGqhIBAQEBwWtHzg0vro5eps5Yjv74
/E9WC27fEeXmivLzM8+eZxtYKsYayMaMe2Y+U+a0S7b8oMz5kHzpfrnjVy+W
7nzh9EWHzbIO8w87TB1emDk817doHG1QFRM71AYREBAQEPQBcPIvSE8vMDQW
6Ojl6+oV6Izj6RrwLOx5do6RJrP4rKkKvTGKMWM7DFjta09Jt17r2HpV+qWH
7LOzslUnpEu+kzp+JbVb9XLS/OesqfW6E+qMLcuzOENtFgEBAQFBHwBjQXlp
abb91OLRY4vG6BeNHc83sMgzss+fuCTefnXTBGtlLNA36NAf92TGCrHbrao9
ng/3eDV/6/lsx+WOLz2kq49L5++UOqxsmzBDomsumTRFxOMNtVkEBAQEBL0F
KgqA87yNm0Sjxlbqm/KMJ2bOcWQvWpa6Ym2881q+48ziD2cK5s8VLFrIn+WQ
vv6LxO2uydt2sbd/m73dNX/rbv7nXwvWbSlyXpuz4COuiW2x9YzygoKhtoyA
gICAoFcQY1B+PORerWPEs5hceuFoTcDl6oBrVUFekkDPOr+Ldfcv1gVcrgu8
Wud/ufb+JUnYrapwH8kDn+oHPjXhPg/DbtWGeD8MvFETdE3sezZ2ynRBarr2
octLSrL9A4TpPXQjICAgIHilAPxf0Ql1MPjukGScde5XX9QG3mgIDquLSJTE
pLeFR/4REvokLKItMrYtJq4tNq4tLKwlKrohh9eQV9CYndfIyW1iZz9OZIP+
1YHhkrDwIo+LkSs3Zoc+KBcK8RFLBQJuYmLU6dMRn2/irFojuXCpoqhoiKwn
+OtCGBIi9PYeai0ICIYYaCEAo0ClCspwIBKVLFsrMZ+Xf9i1NiywKTGnNjWv
IT6Nf/Fic0zis6z8p5m8p5m5Tzh5T9I5TxKS29LYLUWlzcWipkJhU1ZBXSK3
Ijq9PCKlIiGjPDQueJzdzeFjr1ja+i1c4rXc+ecFC/c4TNltPP63d98LGz6i
Zt16SWrqUHuC4K8IEAj4b70FDoGODjh/RaOkD9GCNzw83MXF5eTJk3w+f0gU
IPgTAY8FIApUqSAuLc0/fKzUdK5w5voc971VUQ+q0/IakjJaElNCJk9JsZ/O
v+7VnFPQmlvYkp3fks1rYXPApZa4+OaU1EcpqfVxiVVRCeWhMSWh0WUxifyQ
8O8/GLln2Du/Dnv/0N//8fXf/vf0P4dFvvd+wwjdjgkT6695DrUPCP7SKN28
uWTVKmU4GDasPClp0OXn5ORcuHBh0MX2BiAGBQQE7Nu3z9OT/MoIqBCks1Nu
3ky+dSs3MbEkPx/M/8uFwjI+v4TDKYqN5QcE8c56ZC1emWU4NdPOOWOhC9fd
reJBYH1M0u+xSY/SOckLFj3UMc4bZZC0co0gKLQuO7+Ry6tncxpSMhrjkxoj
ImtDgiVBASJ/v5K7t/N9bhUEB2beu/PV8A/OjxzvM1zHb/jIsrF6ckMjhZ5e
h4VVddiDofYHAYESICKAcFDs4DDokocwFkD4+vqCcDCEChC8mRALBNX3Ajkr
Pz2vb3hk5Ae/WVl62NoGWtukWdlmTrLhWNvzJ08rsbARmjlUWs5usJ7J27e9
+r53U0RMU2Law/Ss2PlO5QbmFaY2pXqmKfoTEnd8LQiPrmJzq5LYkrgkSWS0
JChY7O9fcvdOka9Pzs0bOf5+/Lv3ci1mSEwdpJNmyFl2cpOJCv3xHRYTq6Oj
X6mlQm/vwcoDl+fmKqW9shwCwZADrAhgsmjQawdDHgvA6sDFxWWo8lQEbz4k
Sanir77JMbVINxgfbTSeYz6xzX66YrKDwmKSwshQoT9GYTBOMX5CjpuL+N6t
h5HxkvhUUUp6xDynIiOLIpYNn2VbYmqTO9YkYpJt8vEfBFHx5XEpwvCoMv+g
0jv3Cn198ry9Mjyv8e/fb4xKlq8/IluyQzZtldxmvtzERmZq9TA4uPeqAiqG
v1NwgHPUDhb1Gn+/cI6HDvARXQITP3z6R/kIoL5lzx7UUnb8OBoI9ASX0C3w
nN/50g+gBkUfujRcrFIOi4UPrUxTdBoIExdIeWQUaAfEBRQABwpP4ESgo4Py
3vBeJBwRXdm5c8iloA+0C9xSsnAh1BlqhfxMvxGOArUCfaADgRxgI5AAtaK7
DmpC0QqqDYZW+5bFgo7qugsY6O0NxgInoJHuQ1wZCiia4/4BosCh/Cq734i+
4m5yGBxF9wwTtMcCwNLh4eGURpjnpwg5efKkiwru7u7x8fGo/bffftu1axdo
x3NBuFjQB3wEqwMtOkAAOUAaRR+kDBgUDA17AmVQcAEdoAIBAQF0i9BHmK1C
QnArcOGwD/gbSqPI5/P5wJlIVdATnMNqCBwINMKreFqM4g2NntT+pYAhoA6o
BZiP5ODeoDtE44javaFFOFzlQUfh3ynFRqAAuJFumhaIU9PEn216PMmm1ca+
berMduspcj0DxVgdhZGR3GySgmWb5ba95M4tcUScMCaxJCHZ33F+qqF5Bsua
rToyzGwyTCzDdQzuz56bcsajKCS8ODCI7+PD8/LiXL/Gvnq5LDpRkpT5cs8F
2WcnZU7bZVOWKVjTms5c7JOSiGNxmsUDBE62iDPBCX4Or/YjFiA2A41dxDXg
WICqloj8KZ3VQUfFnIiiwUcwND0IIsUgLaP+XVZA2uwUDg2HhkCBQIJI0/SY
cqOaz1Xmw3O1EBYLaUVxHdRKyerd3QXG6gqyKrvAgRQA40LFYB+NPoRWMyV2
cM3VgWDYMKVMHR0Ua+hfB2VqweQoumeY0GMsQKSHAFpw2oE/bUAXASoAuoMk
AAkKcgJoB3+DPnSxUJoWZgBXgYZIOPgI/kblZqQMoBrUDQwEhoZ9gAJAOGiE
lEWxCH2EcsBdUFs4ELwFGgKFgKs4kVLkAwWQBNCI8zMKEEgIHhkRLWv0ZI9f
CugGmRn/RqBWSBPQSFeYaUQt3tAiHKoB7ALt4G88xCOdgTPBcECHfmwYEIvF
VWc8nk+bLbObLrWdJTWbIRunr9DTlZvbyCd/yHZ1KfLxKg2L4ofHFEbFes2Z
e0fP2N/Y4j52BJhY3NMzvjJqzO3lzhmXrxT4+OZd90y5dDHH905hbHJpXGrL
gcuy7WdlKw/Kp69tX7ZJ1H1zaY9AHIL/9PAAgX6eKEBQGBVRbl9jARoFMTZg
rUGJBegq7Ny1oaWzgomkoYEA+agH6uxM4XYYOJQZrc4OlGAB1aZfhcPBEwr3
UvgWNxkOCiIC5RLV/M5FBGVc1B+NBXNxaoernABaIOVqJHyK/ynANVfP4TsX
Fyh04uZD5+NjaXeU9kiEMPBYAG7X+NMGbMD0k8fFAjKBM0kmcqDoACaokFQ1
KgMBRKGJKBP5Uz5COfglQFnQM3DpgbgUfkQ98XNInkgCnDyjbni8g+GAIoHJ
k9odAkMVnMDDFigHvwV8RN8yfjvTiFq8oUU4xXyNNsJ1InJmX1FZWVkTFS39
cJHCbGqHnbN03jappb1cV0duYZfqui3P+3pR4ANecHheWMT5mbN+Ga13Tt/4
bPcDtHjoG/8yQveUrt7djRsTzpzJuno1OzQqLzK+KDrxofuVl67nZRuOy2du
qL/Xh+wQhPpHpyJhCvOocxSdJAkW7DiTiGhr+T7HAtrsfbByRGh0eBXnImQj
kkZXA87JURBUB4thw5gMwTvgUYZJKybJXTaGhOArFwiNqw8kiqIVE5NDJ6Dc
C1zj4KYh0B2OA9cc/hNCy8Ou5U9nkk2dslNN/rsCtFZH0X2uEQOPBUwbgQB7
MG0QwmeJkLQ1JqOYdIAKoGwGPRbA5Azs0KdYgLMijGUah9ASC3Dh+I2UcWFm
jLJU6eWWKoooSLn4WHQ5yBbK7UwjavEGk3BY98FJnm4j6AlUHUhtqKKioqqq
qjY5tWP6Yrntx7IV3z3acrpt2gLFOEO267aiOzdLH0QXRUQXRsZemj3nrK7B
RcMJGo9LRqYX9E1+fW/UVXOLhGNH86LiBIlpJXGpVe6Xn7iel288Lpu/tTqp
z3pChqEk2NXpdDTtV5G/RnrB+acfOSJ1DFq4EPLGIMYCmMKCVAnvRVwEzYFD
w9tRsl2d2FdFPURE9CBI4WGcw9E5kEw5RPQ1SPeJOm6Usl7QGaDVzsEsQh+R
KFH3pQRTLEDkD4wCQ6C1nsbavRYPdzM5JAStd+i+RcoAzaEn1QsorY7C5Wv8
fiEGHgvwHA4EmpBT2gEgVyCxMAoAzgFzZjTV740OgFKg2hRlAM+gPJLG27XE
AjSJpZjZ+1gAc0TAKMiilFhASf7TVy5MntTiELgogJkcprhD1wRXXuOIWrzB
JFxjUMZNg6skpojfS8BYAFYH9UGhcqslsmX7WlzOFu4+1zxlTrabi9DftyIm
sSw2qSQ+6bbj/FBDswiWlYbD1CrceGKUuWXmcqe0vS7xly6UxCWJ2dyKtCyJ
+6XHbuc6tvykmLez4YZfn3RDVIBOYDv8LSvrlaoTOI18FbEAVg/5WDF6sGKB
ms9VVAkJUEmqKiGQLdWTf2wpBMMifqBcCr97KZPOw3wsT0IR0iUNz9LA8jFN
Mr5Aw0ur6NCwTEOrKkwrevzCPQNHwQ+N5WOUsoMUDcMH+uLwG/E6NTq6fKtS
DC8uwC9Ri6Mo8pkwKLGADqZ2xAwoYwAzJ3Ty0a4DuAtWH3BlYN0WZr+Zbn+l
sUCkmiTDMgHuChFDLKB4g8mTWhyC8jD9jgUaR3wVsQDGHbo5vYdYLK7sBDh/
tn6XfOHOZy6nha4X8r/5Ofu7r8QBvtVxyeLEtLLk9MD5C9INzTlmNlks1dF5
kmlixZlgWeg4u8BtS8KFX3kRUVXZ+ZVpmVVsjoTNrfn+8iPXM9LNp+RLvpU6
bqrK6kMuS508UbEHvn5HJIwWCKLByxEhiuimiWpGjRdPBxgLkG7gBIrCAxZo
VM+QMT4XoQ2u3t7q5RJlh0/nWBpWCnAmrMqTUDYpdc29vb2ZyJ+yowlPDUFb
wL0U8qdXovF9SspaAHNdGLlU6fPuGR4c9DCtXFB0kjNFc7VM1fdISXDh+TqU
L9LuKFH34hETeowF+LwRru7pOSI8Sxyg2oJCbxdhfIgoAmWYYT6BadsMPRZA
2seVgXkhes/exwIKlfUjR4QAHAX0gfVTjd1we9ElJk8yWYQWBRQl+5Qj0jii
Fm/0O0cE12sDWRegh45hLGg9cEo+98uXX/xUu9uDd+Ay96hbdeDtuoTU6pQM
UWpG5DynYgOLElObElNr1d82JSZWJcaTKqY6iF3WZXicSvb1zfa7X8fNrc/m
1Wdw67Jy6tjZdQc9Wveel244IlvqqrBb2b5sS2VOXi/V65aT6Zy8qTMqqh8y
3mGwasdw3wtsAYSGT1whL1GyHJB8ENGp58woDDHPG1FuHI8FaGlAKRMoNcG3
1FJ2+HQvZaLRUcYGJy54FW1hpVCculzLYqmdprpR6RMsEdQVAbEMiYZtSN3Z
XmP5GEnGgbfg8ZcC/CtAkRoFMsqNuEzKVis8FiC1lZFRq6PQcFrCWY+xAAee
lkG8DRrRBiERNtWnFBlROkjUSUeQvVH2mCl33ctYQN/pqvF2Fyx9JKLFApyp
gFGwZ59iAZ5jpxRPKbVjijdEzJ5ksgiXT1kf9b52rHFELd4YSO1Ye2FIO/AX
UCjfRFQmbP9og2z2RtmG4627z5fsu5B98kBt6L3mhJSGtKxqdlbcfKcKffOK
CdbKw8Sqwmhi9SSb2nVL8391z/T3KwoNLwh9UBQU3MDJfZSd35yR08LNa8nI
btlxom3Hz9L17rIF2+TT1ynMHF8sWCNJSu6NhvQJG/gBohMRVnWF/Xu5pxTu
MFfvG1dtNcSTJygVA+elkFHxPaWwMyIi9WbFTmnKjywWEqLlzQbIOjwWiLCl
Ac48cBMmRROU5Ee7H1FCu0sfHR2UckGhAdVfkDTkQ/QRv1FtV+coXaWK48eV
G+9XrVLq0NkZsC5c7KBd/XCnq4hhn5LSLihBta1UpIpH6swPerACq0EjoLUY
WsWoBaoWU5SFGxhCaS/4hwEU63QOvKRxCgGDiBZHodoKfZMqQv9yRLtUADcC
Psc3GUKKhmEC368IaYGSw6ewCj537VEHuPtIhHEgvvMTjgjfcYGWNmiCCjdV
QtaixAKNuyiZYgFdPgCSAE3GGRiGoYCe9pTSPanRIfiigKIk07ZPusJMI2rx
xgD3lNKjTC9BeTddXVCYzGxmx/RVspWH2refqXHzyPvxUENEwO/xiY/Tsuqz
suMXqGOB2GhSJcuybum80qO7Mm57C+KTHqamP4yNKwwJyw8KauTkNXF5j9jZ
LTkFTzLznn5+4I/Ve+Qf75PN+Uxut1xuvURhvVDqML/c06tHDfFdJXBWCX/O
+C+XQrngKr6zXeOzZvg+VZwHELGgeoTywa7uueuubAk2KUUjwkeZ0Eft+88R
50DFEKGhpQFlvkrJeCuZE5u64wfwFSofIzrF1zsiVR4JdxRav6D8STe7zp3r
Zhe2J0ejf/AHQPDwQd9cRKmDoDiLlyG0vDuOog/KU+FVclRwxwfCTaYEFMr8
n8lRaB6CatN09foXC9AjV/Be9PARZSMNeo4JsiKaM0Ox+GRV1Jnkoe821KgD
5HNR9+UAPhzcKo8vasBHuG0JDATJTdT9WTN4if50FX3FAe+iyxdhD1vRTQaX
mJ41QwYyeZLuEBhQ6M9ZUOS4YI+DaVRY44havMEkHELLs2Z4jaMf4QCPBVV8
wfN5S2WsqVK7RS8Xbm1fd+SRyy/5PxxsjPB/EhvXmpL+KJMbscCpYByLb2Ip
mjND6PoF58bFvLAIcXxyfWp6fXJyXUxM2YOwvMDA+rSshoycxjROMze/NTPv
0X/2PV228/msTR32q6VWS2Rmc+TmMxQWs+QTpzVv/bqSncGkHn3vH+JAPp6I
6NxohN+r8R0UPeaIKBK6NOnM0jOqquqAFy5hHGHqD4G2A1EsEmGcSZ8SQ5bD
hXfbHbR5M9QE3/QI8/l4igk3s2e78LEY7IJy8CHw58tgDgdpojEpRNeQqTMO
ypdI4X96RKZ/lailm/J0J9MchYui/ANA6EcsGDj6JJbemak0MJCxNJY+B1G+
lm59dTKkcUpCpvf692a4fntjIIP2CBQOWj//smOC5Qsz+w6ruVIH5xeLdzSu
OZh7dF9d6N3WqKjHcQlNySl+cx2TzCcWfrmae/7HnKAgUUx8dUKiKCauIjqm
Njq66sGDsuBg7n2/h7GJDxPZkti0OnZOMzuvddOxp8572ud8/txmkdT8Q5mZ
o3zCNIWxrcJ4svKJBoupTZ9uqggIFJWWUnRDczzUgnIUeKOW2iIFfYoFrwFd
j9l2JqjRJWQ7npTQDsojGPTtoK8f9M02Gol3IKDUL1AOX13e7f5A3OvHny4W
wDwMnuUelLH+XLEAf7Aa4q8QCyBKN2+VjjOWmlg+NTRvGm9TbzZbYr+Kt3Br
1hG3Kv+bDcGBDaGhteERwYvmp363I8v3ZnFQqCgiUhgeWRwWXhQaxgsOLggM
LLp/n3f3Tuqtm+XBEcKY1LLI5MqkrMZk7vP1x54v2tFuvVxq+uFzm3mt67Y9
3n+08bRHw5Xr9ddvNnpcbtn//eNde+vOUn8yeNq2U0/1Dx/fx0LvxgSNsYCy
Uec1A89aUKad+KXe8DksntKfwu7xnTmvFCAKwBoHRSvt2bM+yacko/B/Hhp3
Pb1O9Gkf0QA3h+Ni+xQLKO+gAEyIaBAVkZmQo4J24aIBsJ92+fhAgxgLXGhv
cOq9/r1R+M2MBWI+v9Flp3S0XvtovWYd/VpdA/E408oJU/iWC7jzN7MPfyv0
vVJx20d8927F3bvsX37i3fIpuOdX6Ocn9A8QBgQU3L2bdutW0s2b4Ei/cSPj
+vWYy5cKfe4JQuMFgTFVCRlNqdkvlu6S2q9qc97SePZKZRaXURVhOaUB/MxR
zVHdRZV2oDTCMmVvuIUSC1AGA3DFUE0d4bvX1G/j6T5VVpYtOi/17y2pvXxn
zmsG1GqwHA4rI/gBn4ODVylv23v96NM+osF6uXRfYwEaHZYs8as9xoIehQ8w
FvR+oEGMBZRFgYh5G1X/8AbGgjqfuy8dZreN1qscz6qcZFNmaSOynsw3NM3V
Mc4yskudtSZu6xf8O54lt31L/O6V3vcT+N8vDwoSx8RWZXCqc/Ml3LyatIyq
6LiywED2bd+YG54xntcjr1/NuOldFhYnikx6XF4lCY95OWXNHyu2iAXFg2V4
vwGJF88moULzEE4dXx3o9r4JgKn41/MOcBQphuqV40Pyzup+lA5fNQaXS+nQ
YvJfwRsDsVFcUCD0uBS2YWPAvn25AYFlXK6wsFBUVCQqKChLSuKdv5D00epQ
qwVBk6eyf/lRxMmqKytrEoubJNVNdfWPGpqaG1VHfcPj2vqW2rpHNbWNVTX1
5aLK0tIygaC8WNAkrnjyuLW5srJg9vJnJrNqb98fRMMJCP4sGPL/v4CAQDvK
i4ryORx6Oyoll2Rnh9rM9dU3uG1sFD53Lm/95kK3E5n7T7L3Hc84cDz7yClw
cA6dyHU7LNj1XdZ2t+RN38R/4Rqzcfcdp6UHpzlEzV+Yu3RNkdWcJvMZTwys
qkPJf2FG8FcE/C8GhloLAoL+AIUD/9mOv777rzMjxwpt5sk2n355wKvu2C3h
cW/hiZuiH33EP90S/ehddeTKHztPijYfzV13IH3992mrD+ev2ONtbLv5nbfL
jFgS44l1hmaPdA0qfe8MtVkEBAQEBH1GcWrqiVEj3N9+98Jw/fYpzrLl+2Vb
zj1zvfJ4v2fDYa8ad6+qIzcq3a/XHLjSvPlEw/rvK1YeKll7VLB8j8Dxy/Ip
n0TomcWN1i0bZ1iuZ1Sto1d67MRQG0RAQEBA0EcIhYk//XT83Q8O/t/bybrj
ZfYfyeZuki3fK/vsZ9n2Cy++vfJ07/W2vdceuV19vPvi75+ffLrm2O/Lv2te
sf/h3M2Vk53LTGcUG1lmjtFLGT2mYIxe8Sjd4sXLROXUbUIEBAQEBG8yyoXC
7ISEI6N03P/x9gsTK/mkWbLJS2TT1ypmb1UsOSBf+4Ns028dm890bDn9cv0P
L1cdaV+877mjS9usjU8sltRPW1ppO1swxpA7YnTsiFFxo3TYI3W5hsalmsoT
BAQEBARvMtJDQjb+7e/JI0bJTSbKJ9gqTKfLbJ3anbf9sfXwi09c5bO2yRbv
lS12kznt7nDc8Xzqhj+sVzw3mdN44ldxfoEIHIFBhavWJI8dF/De8Ij3R8Z+
MCrbq+e3DxEQEBAQvFG4fvDA4X/+U6GvrzAYL2dZtbl8I0lRvyJJXFLa6n5G
YbtSPvU/8qmfdtiueG7u1G44/ffPvqII4cfExC9zvv7Ov/3+/X6E02KSJiIg
ICD4E6FcKNxuZSkcMUqhp9f+oWNNVDS9T9s37grrJfJJ82TWTs+Mp7cbO1TH
JWqUxr569byO7uVh71RpkkNAQEBA8GYiMynpxL/+pdDRa/n6G3H3Z7ERKvIL
pbOXKV83ajb9hZHdkyWrRUIhk8CCpKRTxkaxM2aQpQEBAQHBnwW/bNvaNHJM
ncdF7d3q7/grJtgpWA5SQ8um33p4ARqfw/nFwlx89drgqUlAQEBA8KrAZbOv
vj+i6ezl3nT+Y8knCqOJcmOryti4HjsLcnKiXbZXcLMHrCMBAQEBwavF1W93
N+4/2svODVc9FcbWbVYOpTxeb/qX8HilJBYQEBAQvNnITE8XnPq19/3FZWUd
9rMfLVz66lQiICAgIHjNKC0o6Gt599mqTZyPh+z/jSIgICAg0Ij/B4IFulc=

        "], {{0, 0}, {516, 41}}, {0, 255}, ColorFunction -> RGBColor], 
       ImageSize -> {516, 41}, PlotRange -> {{0, 516}, {0, 41}}]], 
     "DockedCell", Background -> GrayLevel[0.866682], 
     CellFrame -> {{0, 0}, {0, 4}}, CellFrameColor -> 
     RGBColor[0.690074, 0.12871, 0.194598], CellMargins -> {{0, 0}, {-3, 0}}, 
     CellFrameMargins -> 0, ContextMenu -> None, 
     ComponentwiseContextMenu -> {}], 
    Cell[
     BoxData[
      GridBox[{{
         GraphicsBox[
          RasterBox[CompressedData["
1:eJztWl1Ik1EYFrqNEoLMbHPmNkRrEhJERj93ra4cJvbDRIsyMk1pc03tTL1w
aD+LfkQIJBkR/dBFdtHFDLywCykqoqgLIYRu6jbb8me933e+HT/P2fZN+sZ0
vg9n43zfec973nPe57zvOWNFDS2OhnU5OTlG+LyBj1S/ikAgEAgEAoFAIBAI
xEpFMBh8jUgPYG0z7d7MAOYedm/Bko4Ca5tp92YGSCokle5AUiGpdAeSCkml
O0RS/R1tjEajUIHvyIhdehPyLNZjrVSAgT5CK1Tmf32e+/qcdYEy+/4+vKTd
oQJN89PjojbaHcrCzE8qn0RGfIxrEjcF0SomD49hYqDDUUSGKtUKWRMYz42L
pFJDg1RPamGdlRWGuuDi2Yl+WHkoiy72W6jjgFeSm/wWKEAScCvtCxWpSzxt
1FPU9dJ76Lt8UnEmcVMQrWImUQE6nKJB7sgUKpb4LcpEtHiFpEpEKim2TI8n
IhXv4pAHXCAJEAPIq7d5JFAOYYEGKHEstTbQAJKSx+XH5ZKKE+CmIFq1ZC/E
SBVXoboJyMliKZKKgyapwLlK1ohHKgpYYfGRbnNpg4c8dP3prtckFQ0gUm5K
miKpVZxnRZP4KcSziiU1bjhOobpJ2TtIqnhITipYZ7byydJfoDzMpT9ZWMo1
EHbgBBLyhOWzlmakUtKQnB/VuUYkFbWNjZXIJHEKnFVL0t+IXSQVU4iRKkUk
JxVzhJI7hirpDpXOGzJ5eFLFvMNORxAlaJZhmtmZStQGAvSQA/FECSksH/kt
VLMyokw5qHDOFU3ipiBaxZmtTSo8U2lBI1LF/BWNXZ0Y1LckLo9IqQdYIWdA
9T0uvPT2J2qjrUr2lGMRSzrq4eiIVIxFGC5bMZO4KYhWcWYnSn8gv3j7k+vJ
GbVaSNXt9fo6O/XVib9Tpa+sClLdvtB0q+WSvjqRVGucVA/q6p9V1+irE0m1
xkk1cuLk2O49+upEUq1xUg1X14yZraSrS0ed+H+q9GFV/J+qx25/u9U40Nqa
aUMQ2YMrFRWf8g0vDh9JvUvgYjPR+8KIyA5AyiNeb1Pe5ql840xxSV97eyq9
Hp1y3nE602waYoXC19GRqInIGHC57lY53Lm53/O2RQ3Fr6qqNXUG609/LLX1
ulOiHyL74D/XeLPxvPiexHDtsuulyexbv2GqwLRgNP8xl/W7XAQE1IUQ1nHw
zNl5o2XYoc09RLbC5/E8te26V9+gfskY5SPkuss1abLc2Ljpm9E8Z7FFt++c
POroJoQWn1wotQAPj9XMFZp/m6y9bndGpoNYCZBikbNuoqBwsPY4IxIrQJu+
trYf5pLRfOOXotJw6d7Zsv0LtkOPzzb1ENKjolagueVD5YGodUfEZH2372Cm
p4X4X/wDFcRtOg==
           "], {{0, 0}, {199, 30}}, {0, 255}, ColorFunction -> RGBColor], 
          ImageSize -> {199, 30}, PlotRange -> {{0, 199}, {0, 30}}], 
         ButtonBox[
          GraphicsBox[
           RasterBox[CompressedData["
1:eJztlDFuhFAMRJHS5w45Re6RI+wFcoOUtNtR0lJSUlNSUtNS0m9JXjTKaPQh
UfpgCeT1n2+Px15ebu9vt6eqqp55Xnm+/I/L/p+1bbtt277vvJumIcKbnwWs
73vBsHVdE1bXNQ55Ho8HMOEd3L9tWRZ+6tRBrrjEMAwigHO/37M6SII40zRB
Q7QLkpQWjKOu63RqGHHVIoOYYAR16oucinYGxUo2jqMIzPNMnpQRPF2nMkeS
cCBDXsm7ZNZp6oZRS3wsIBFNIYM2iY8gYmJA8imqawHcOAKqio4KSp4O7Qjp
K1nOUygasaG2hoKSaud3krkArggZzyhhTohP3Uz7E0mNu9g98oj26exOSTon
fRUtn8IUJL+W80gyuz6OW3mgrSXXEv5dSaRTaRz9KQpY/knxtVomKdFQxvFT
JZFR6pFBJWT5tbEvR9+H3F6S+GOSMC+DTHtrHYyh32Qu855cdhn2CUundjY=

            "], {{0, 0}, {55, 14}}, {0, 255}, ColorFunction -> RGBColor], 
           ImageSize -> {55, 14}, PlotRange -> {{0, 55}, {0, 14}}], 
          ButtonData -> {
            URL["http://store.wolfram.com/view/app/playerpro/"], None}, 
          ButtonNote -> "http://store.wolfram.com/view/app/playerpro/"], 
         GraphicsBox[
          
          RasterBox[{{{132, 132, 132}, {156, 155, 155}}, {{138, 137, 137}, {
           171, 169, 169}}, {{138, 137, 137}, {171, 169, 169}}, {{138, 137, 
           137}, {171, 169, 169}}, {{138, 137, 137}, {171, 169, 169}}, {{138, 
           137, 137}, {171, 169, 169}}, {{138, 137, 137}, {171, 169, 169}}, {{
           138, 137, 137}, {171, 169, 169}}, {{138, 137, 137}, {171, 169, 
           169}}, {{138, 137, 137}, {171, 169, 169}}, {{138, 137, 137}, {171, 
           169, 169}}, {{138, 137, 137}, {171, 169, 169}}, {{138, 137, 137}, {
           171, 169, 169}}, {{135, 135, 135}, {167, 166, 166}}}, {{0, 0}, {2, 
           14}}, {0, 255}, ColorFunction -> RGBColor], ImageSize -> {2, 14}, 
          PlotRange -> {{0, 2}, {0, 14}}], 
         ButtonBox[
          GraphicsBox[
           RasterBox[CompressedData["
1:eJztlSGSg2AMhTuzfu+wB1qzR+gF9gbIWhwSW4lEV1ZWYyvxSPZb3vAmDdDq
zpCZdvKH5CUvfwhfx9+f48fhcPjk983vXy922eU9paqqcRx9HGcZhiE+PZ1O
KHVd24KOgt0WFKLQ27ZdJrper0JGcS5CVqs6n89yRpGl73tZBK6kkvv97kCe
ChOlLEvbVW2kiYPoxKcYRdwWld00jS2EcFSFMYXCqbOcBJzL5aJcxK7SFEFB
GQFn8AWupPUkMRfIJEK53W5d1z2hGVP7yohVbfanWoxAJQTfeywbT1+xK9mi
GQGTj8FT0uRAN3Tdjl3SlNANP5WoabIIRP+x52ojLEgXs8fxs7+R1cCXNFH6
SVJhKZwx0+BxBZ7nraGNpBSrEFlA1khgRDcCRg1navIWTeVKPVmliaeaL+c4
tCmcknRHfjtWaS6HNtYmC1wYjGJ+6eKjJcficWgVssz1nGbabFtD682gZaIO
MHXqkq/vyW3GFaQXliNuOhbz9lOHU3a6SrhWkCmnXC9pUoPBt1aQpquYrtJt
0f6Pazkd497W1MkSlxierkrrN254iz8oHqS0ByzxGzfOHx2yq9plYSl8l13e
Xf4ArlmHrg==
            "], {{0, 0}, {77, 14}}, {0, 255}, ColorFunction -> RGBColor], 
           ImageSize -> {77, 14}, PlotRange -> {{0, 77}, {0, 14}}], 
          ButtonData -> {
            URL[
            "http://www.wolfram.com/solutions/interactivedeployment/\
licensingterms.html"], None}, ButtonNote -> 
          "http://www.wolfram.com/solutions/interactivedeployment/\
licensingterms.html"]}}, ColumnsEqual -> False, 
       GridBoxAlignment -> {"Columns" -> {{Center}}, "Rows" -> {{Center}}}]], 
     "DockedCell", Background -> GrayLevel[0.494118], 
     CellFrame -> {{0, 0}, {4, 0}}, CellFrameColor -> 
     RGBColor[0.690074, 0.12871, 0.194598], CellMargins -> 0, 
     CellFrameMargins -> {{0, 0}, {0, -1}}, ContextMenu -> None, 
     ComponentwiseContextMenu -> {}, 
     ButtonBoxOptions -> {ButtonFunction :> (FrontEndExecute[{
          NotebookLocate[#2]}]& ), Appearance -> None, ButtonFrame -> None, 
       Evaluator -> None, Method -> "Queued"}]}, 
   FEPrivate`If[
    FEPrivate`SameQ[
     FrontEnd`CurrentValue[
      FrontEnd`EvaluationNotebook[], ScreenStyleEnvironment], "SlideShow"], {
    Inherited}, {}]], Inherited],
FrontEndVersion->"7.0 for Microsoft Windows (32-bit) (November 10, 2008)",
StyleDefinitions->"Default.nb"
]
(* End of Notebook Content *)

(* Internal cache information *)
(*CellTagsOutline
CellTagsIndex->{}
*)
(*CellTagsIndex
CellTagsIndex->{}
*)
(*NotebookFileOutline
Notebook[{
Cell[CellGroupData[{
Cell[567, 22, 119, 1, 71, "Section"],
Cell[CellGroupData[{
Cell[711, 27, 13490, 327, 1253, "Input"],
Cell[14204, 356, 8721, 170, 536, "Output"]
}, {2}]],
Cell[22937, 529, 776, 22, 65, "Text"],
Cell[23716, 553, 846, 20, 101, "Text"],
Cell[24565, 575, 653, 10, 101, "Text"]
}, Open  ]]
}
]
*)

(* End of internal cache information *)
(* NotebookSignature @vDPWRi51P1ROBg0hLhDHCyv *)
